# Supplementary material for: Preliminary Development of a Health Education Program to Improve Psychological Distress Among Patients with Esophageal Cancer and Their Partners: A Narrative Review
Source: Healthcare (Basel). 2025 Sep 3;13(17):2210. doi: 10.3390/healthcare13172210 (PMC12428563; doi:10.3390/healthcare13172210)
Supplement: Supplementary file 1 [file healthcare-13-02210-s001.zip]

Archive with 1 entries (1 files):
- healthcare-3732144-supplementary.pdf
